# Supplementary material for: Artificial Grassland Had Higher Water Use Efficiency in Year with Less Precipitation in the Agro-Pastoral Ecotone
Source: Plants (Basel). 2023 Mar 9;12(6):1239. doi: 10.3390/plants12061239 (PMC10059974; doi:10.3390/plants12061239)
Supplement: Supplementary file 1 [file plants-12-01239-s001.zip]

Archive with 1 entries (1 files):
- plants-2251615-supplementary.pdf
